# Supplementary material for: A novel form of JARID2 is required for differentiation in lineage‐committed cells
Source: EMBO J. 2018 Dec 20;38(3):e98449. doi: 10.15252/embj.201798449 (PMC6356158; doi:10.15252/embj.201798449)
Supplement: Supplementary file 3 — Source Data for Expanded View and Appendix [file EMBJ-38-e98449-s007.zip]

Archive with 2 entries (2 files):
- embj201798449-sup-0007-SDataEV/embj201798449-sup-0007-SDataAppendix Figures.zip
- embj201798449-sup-0007-SDataEV/embj201798449-sup-0008-SDataEV Figures.zip
